# Supplementary material for: A randomized double-blind control study of early intra-coronary autologous bone marrow cell infusion in acute myocardial infarction: the REGENERATE-AMI clinical trial
Source: Eur Heart J. 2015 Sep 24;37(3):256–63. doi: 10.1093/eurheartj/ehv493 (PMC4712349; doi:10.1093/eurheartj/ehv493)
Supplement: Supplementary Data [file ehv493_supplementary_data.zip]

Archive with 2 entries (2 files):
- ehv493supp_data2.docx
- ehv493supp_data1.docx
